# Supplementary material for: A United Kingdom nationally representative survey of public attitudes towards pharmacogenomics
Source: QJM. 2025 Feb 20;118(6):423–33. doi: 10.1093/qjmed/hcaf035 (PMC12419794; doi:10.1093/qjmed/hcaf035)
Supplement: hcaf035_Supplementary_Data [file hcaf035_supplementary_data.zip]

Archive with 4 entries (4 files):
- Supplement 2 Weighting.docx
- NatCen Survey analysis weighted unweighted supplement Jan30.xlsx
- NatCenQuestions_ForSupplement.docx
- QJM list of acronyms.docx
