# Supplementary material for: A United Kingdom nationally representative survey of public attitudes towards pharmacogenomics
Source: QJM. 2025 Feb 20;118(6):423–33. doi: 10.1093/qjmed/hcaf035 (PMC12419794; doi:10.1093/qjmed/hcaf035)
Supplement: hcaf035_Supplementary_Data [file hcaf035_supplementary_data.zip › NatCen Survey analysis weighted unweighted supplement Jan30.xlsx]

## Sheet: Sheet1
Q1
Have you ever taken a medicine that did not work for you?
Unweighted
Yes	No
1252	1458
Weighted
Yes	No
1234	1479

## Sheet: Sheet2
Q2
Have you ever had a side effect from a medicine?
Unweighted
Yes	No
1297	1416
Weighted
Yes	No
1250	1464

## Sheet: Sheet3
Derived data 1
respondants who answered yes to either question 1 or question 2 (Respondants who either reported experiencing no benefit or a side effect from a medication)
Unweighted
No	Yes
1066	1646
weighted
	No	Yes
Count	1104	1608
%	No	Yes
	41	59

## Sheet: Sheet4
Q3
Are you currently prescribed any medicines on a regular basis?
unweighted
Yes	No
1736	981
weighted
Yes	No
1531	1187

## Sheet: Sheet5
Q5
Everyone responds to medicine in the same way
Unweighted
TRUE	FALSE	Don’t know
85	2429	204
weighted
%
TRUE	FALSE	Don’t know
0.03	0.89	0.08
Counts
TRUE	FALSE	Don’t know
93	2420	205

## Sheet: Sheet6
Q6
Differences in DNA can be used to predict who is more likely to benefit from a particular medicine
Unweighted
TRUE	FALSE	Don’t know
1398	72	1247
weighted
TRUE	FALSE	Don’t know
1406	72	1239

## Sheet: Sheet7
Q7
Differences in DNA can be used to predict who is more at risk of having a bad reaction to a particular medicine
Unweighted
TRUE	FALSE	Don’t know
1259	85	1374
weighted
TRUE	FALSE	Don’t know
1309	84	1325

## Sheet: Sheet8
Q8
Which, if any, of the reasons listed below would make you decide to complete a DNA test to predict medicine response?
unweighted
None of the above	0.1
Improving the likelihood of you sticking with a medication over the long-term	0.35
Reducing the number of medications prescribed to you	0.51
Improving your confidence in a medication chosen for you	0.52
Reducing the possibility of a bad reaction to a medication	0.63
Improving how well a medication works for you	0.72
weighted
None of the above	0.11
Improving the likelihood of you sticking with a medication over the long-term	0.36
Reducing the number of medications prescribed to you	0.51
Improving your confidence in a medication chosen for you	0.51
Reducing the possibility of a bad reaction to a medication	0.63
Improving how well a medication works for you	0.72
Clustered barchart for Q8 & Q9
	(Q8)	(Q9)
	Which, if any, of the reasons listed below would make you decide to complete a DNA test to predict medicine response?	Which of these would motivate you most to complete a DNA test to predict medicine response?
None of the above	0.11	NA (Not part of Q9)
Improving the likelihood of you sticking with a medication over the long-term	0.36	0.03
Reducing the number of medications prescribed to you	0.51	0.1
Improving your confidence in a medication chosen for you	0.51	0.1
Reducing the possibility of a bad reaction to a medication	0.63	0.23
Improving how well a medication works for you	0.72	0.55

## Sheet: Sheet9
Q9
And which of these would motivate you most to complete a DNA test to predict medicine response?
	unweighted percentage	unweighted counts
Improving how well a medication works for you	0.54	1028
Reducing the possibility of a bad reaction to a medication	0.23	411
Improving the likelihood of you sticking with a medication over the long-term	0.03	51
Reducing the number of medications prescribed to you	0.1	198
Improving your confidence in a medication chosen for you	0.1	183
	weighted percentage	weighted counts
Improving how well a medication works for you	0.55	1026
Reducing the possibility of a bad reaction to a medication	0.23	439
Improving the likelihood of you sticking with a medication over the long-term	0.03	48
Reducing the number of medications prescribed to you	0.1	186
Improving your confidence in a medication chosen for you	0.1	181

## Sheet: Sheet10
Q10
Imagine you were prescribed a medicine that had been personalised based on your DNA test results.
Would you be more or less likely to take the medicine as prescribed, compared to if the medicine hadn’t been personalised?
	unweigted percentage	unweighted counts
A lot more likely	0.36	965
Somewhat more likely	0.33	893
Neither more nor less likely	0.28	762
Somewhat less likely	0.02	47
A lot less likely	0.02	47
	weighted percentage	weighted counts
A lot more likely	0.34	933
Somewhat more likely	0.33	893
Neither more nor less likely	0.29	778
Somewhat less likely	0.02	58
A lot less likely	0.02	51

[truncated: 11 more sheets: Sheet11, Sheet12, Sheet13, Sheet14, Sheet15, Sheet16, Sheet17, Sheet19, Sheet20, Sheet21, Sheet22]
